# Supplementary material for: Assessment of Six Blackberry Cultivars Using a Combination of Metabolomics, Biological Activity, and Network Pharmacology Approaches
Source: Antioxidants (Basel). 2024 Mar 6;13(3):319. doi: 10.3390/antiox13030319 (PMC10967939; doi:10.3390/antiox13030319)
Supplement: Supplementary file 1 [file antioxidants-13-00319-s001.zip]

Archive with 1 entries (1 files):
- antioxidants-2889166-supplementary.pdf
